# Supplementary material for: Contribution of Dynamic Rheology Coupled to FTIR and Raman Spectroscopies to the Real-Time Shaping Ability of a Hyperbranched Polycarbosilane
Source: Molecules. 2023 Sep 6;28(18):6476. doi: 10.3390/molecules28186476 (PMC10538020; doi:10.3390/molecules28186476)
Supplement: Supplementary file 1 [file molecules-28-06476-s001.zip]

Archive with 1 entries (1 files):
- molecules-2568175-supplementary.pdf
